# Supplementary material for: Establishment of patient-derived tumor spheroids for non-small cell lung cancer
Source: PLoS One. 2018 Mar 15;13(3):e0194016. doi: 10.1371/journal.pone.0194016 (PMC5854348; doi:10.1371/journal.pone.0194016)
Supplement: S2 Table — (XLSX) [file pone.0194016.s002.xlsx]

## Sheet: raw data for Fig 3
cell line	1	2	3	4	5	6	7	8	9	10	11	12	100	cisplatin	cell line (H1299)
A													Lum	medium	316092	340514	326092
B		316092	340514	326092	12417	10249	16287	108285	126835	93331			Lum	1000uM	12417	10249	16287
C		303898	353066	365830	337925	310637	265802						Lum	100uM	108285	126835	93331
D													Lum	10uM	303898	353066	365830
E													Lum	1uM	337925	310637	265802
F													Lum
G													Lum
H													Lum
primary cell	1	2	3	4	5	6	7	8	9	10	11	12	100	cisplatin	primary cell
A													Lum	medium	129638	98528	111743
B		129638	98528	111743	3468	3646	5437	53669	37617	33605			Lum	1000uM	3468	3646	5437
C		162675	119363	149363	97203	93072	104712						Lum	100uM	53669	37617	33605
D													Lum	10uM	162675	119363	149363
E													Lum	1uM	97203	93072	104712
F													Lum
G													Lum
H													Lum

## Sheet: summary
cisplatin / cell line（H1299）	survival rate mean	standard deviation		cisplatin	cell line (H1299)				mean	survival rate			survival rate mean	standard deviation
1000uM	0.0396388	0.00933772		medium	316092	340514	326092	327566	327566
100uM	0.334234	0.0512389		1000uM	12417	10249	16287		327566	0.0379069	0.0312884	0.0497213	0.0396388	0.00933772
10uM	1.0408	0.0998291		100uM	108285	126835	93331		327566	0.330575	0.387204	0.284923	0.334234	0.0512389
1uM	0.930463	0.11117		10uM	303898	353066	365830		327566	0.927746	1.07785	1.11681	1.0408	0.0998291
				1uM	337925	310637	265802		327566	1.03162	0.948319	0.811446	0.930463	0.11117
cisplatin / primary cell	survival rate mean	standard deviation		cisplatin	primary cell				mean	survival rate			survival rate mean	standard deviation
1000uM	0.0369246	0.00961194		medium	129638	98528	111743	113303	113303
100uM	0.367425	0.0937047		1000uM	3468	3646	5437		113303	0.0306082	0.0321792	0.0479864	0.0369246	0.00961194
10uM	1.26917	0.195806		100uM	53669	37617	33605		113303	0.473677	0.332004	0.296594	0.367425	0.0937047
1uM	0.867841	0.0520827		10uM	162675	119363	149363		113303	1.43575	1.05348	1.31826	1.26917	0.195806
				1uM	97203	93072	104712		113303	0.857903	0.821443	0.924177	0.867841	0.0520827
